# Supplementary material for: Roles of a CCR4–NOT complex component GmNOT4-1 in regulating soybean nodulation
Source: Front Plant Sci. 2023 Jun 5;14:1172354. doi: 10.3389/fpls.2023.1172354 (PMC10277652; doi:10.3389/fpls.2023.1172354)
Supplement: Supplementary file 10 [file Table_1.xlsx]

## Sheet: Table S1
Table S1 Primers used in this study.
chemical substance index names	sequence
qRT-GmNOT4-1- Forward	CGCCTTCAGAGGGTTCCAAT
qRT-GmNOT4-1- Reverse	GCAAAAGAGGCAAAGCCGAA
qRT- GmNOT4-2- Forward	CCCAGTGCTGGATATGCGAT
qRT- GmNOT4-2- Reverse	TGCTGCAGAGACAACTGAGG
qRT- GmNOT4-3- Forward	TTCTGTCCTTTTGACAGGGAA
qRT- GmNOT4-3- Reverse	GTTTTGCTGTGGTGCGAGAG
qRT- GmNOT4-4-Forward	GTTGGAAGTCAGTCTTTGGTGC
qRT- GmNOT4-4- Reverse	CAGTTTGCAGCCATCCCAAC
qRT- GmNOT4-5- Forward	GATGGTGGCATGTCCCTTGA
qRT- GmNOT4-5- Reverse	CAGTTTGCAGCCATCCCAAC
qRT- GmNOT4-6- Forward	CAACGTGGCTTTCGATGGTG
qRT- GmNOT4-6- Reverse	TCGTCCCTCTGTGTCATCCT
qRT- GmNOT4-7- Forward	GGTCCGCGAAATTGAAGCAG
qRT- GmNOT4-7- Reverse	CATGGCCGTCATCGTCCAAA
qRT-GmENOD40-Forward	TGGACAACACCCTCTAAACCA
qRT-GmENOD40-Reverse	GTGAGGGAGTGTGAGGAGTGA
qRT-GmNIN-Forward	CATCTTGAGCCTCTACCACC
qRT-GmNIN-Reverse	GCTTTGACTCTAAAAGTGCCGG
qRT-GmNSP1-Forward	GGTCTATAACTTTTGCTTCCAGC
qRT-GmNSP1-Reverse	CAGTGTCTTCGCCAAGAACTTG
qRT-GmHAP2-1-Forward	CACGCCATCTACATGCGAC
qRT-GmHAP2-1-Reverse	CAGTGTCTTCGCCAAGAACTTG
qRT-GmHAP2-2-Forward	GGAGTGCCTTAGGATCTCAACC
qRT-GmRIC1-Forward	CAAATGCAACAATGGCTACTCG
qRT-GmRIC1-Reverse	GCCATGGAGATTACTAGCCTGC
qRT-GmRIC2-Forward	GGCCACAATCCATTATTCGCT
qRT-GmRIC2-Reverse	ACGCACACGCTTTGATAGGTG
qRT-GmCYP2- Forward	CGGGACCAGTGTGCTTCTTCA
qRT- GmCYP2- Reverse	CCCCTCCACTACAAAGGCTCG

## Sheet: Table S2
Table S2 Physical and chemical properties of GmNOT4s.
Gene name	Gene ID	OFR	Chromosome Location				Introns	Exons	Amino acid	Molecular weight/Da	pI	Average coefficient
			Chr	Strand	Start	End			number/aa			of hydrophilicity
GmNOT4-1	Glyma.05g032700	999	5	forward	2 865 953	2 870 969	13	13	332	35 386.84	4.79	-0.792
GmNOT4-2	Glyma.10g048700	2574	10	reverse	4 347 697	4 355 244	12	12	857	94 534.53	5.94	-0.525
GmNOT4-3	Glyma.12g073200	3081	12	forward	5 394 849	5 402 611	13	12	1026	112 078.75	5.85	-0.523
GmNOT4-4	Glyma.13g136500	2271	13	reverse	24 000 676	24 006 973	14	13	756	83 726.68	6.4	-0.498
GmNOT4-5	Glyma.13g329600	3120	13	forward	41 771 086	41 782 641	13	13	1039	113 981.46	5.57	-0.461
GmNOT4-6	Glyma.15g044500	3141	15	reverse	3 525 955	3 539 441	4	3	1046	115 070.36	5.68	-0.509
GmNOT4-7	Glyma.17g094000	1014	17	reverse	7 341 108	7 342 779	2	3	337	36 117.47	4.76	-0.835

## Sheet: Table S3
Table S3 Gene editing efficiency detection of GmNOT4-1 mutants in T0 plants.
Samples	Ratio	Mutation	Sequence
WT(target1)		WT	GCAATGGTTATCTCAAGGTGCGGTGAAGAGCAAGGGGTGCAAGGA
WT	07:41:00	WT	GCAATGGTTATCTCAAGGTGCGGTGAAGAGCAAGGGGTGCAAGGA
not4-1-1(target1)	16:41:00	15I/SNP	GCAATGGTTATCTCAcctTGCtcttcaccgcaccTGAAactCAcAGaTACGGTGCAAGGA
not4-1-2(target1)	09:41:00	15D	GCAATGGTTATCTCAAGGTGC...........GGTGAAGAGCAAGG....GGTGCAAGGA
WT(target2)		WT	GCGGTGGTGAAACACTCGTTGGAGCCGCTGAACACGAGGCGCA
not4-1-1(target2)	09:41:00	15I/SNP	GCGGTGGTGAcagcggctccAACgagtGTTggAcctccGCTGGAGAACACGAGGCGCA
